# Supplementary material for: A Mendelian randomization study investigating causal links between gut microbiota or metabolites and chronic hepatitis B
Source: Front Public Health. 2024 Jul 24;12:1398254. doi: 10.3389/fpubh.2024.1398254 (PMC11303287; doi:10.3389/fpubh.2024.1398254)
Supplement: Supplementary file 2 [file Data_Sheet_1.CSV]

exposure_id	exposure	exposure_num	outcome_id	outcome	outcome_num	harmonise_raw_num	palindromic_num	pleiotropy_presso_pvalue	harmonise_dat_num	pleiotropy_presso_filter_num	pleiotropy_egger_pvalue	heterogeneity_egger_pvalue	heterogeneity_ivw_pvalue	mr_ivw_pvalue
GCST90032406	Fusobacterium A abundance in stool	12	GCST90038627	Hepatitis	11	10	1	0.211	10	0	0.420124439	0.148540041	0.155983742	0.059844274
GCST90032641	Veillonellaceae abundance in stool	11	GCST90038627	Hepatitis	11	11	0	0.316	11	0	0.971495507	0.245837021	0.323096318	0.843121019
GCST90032642	Veillonella rogosae abundance in stool	9	GCST90038627	Hepatitis	9	9	0	0.822	9	0	0.96190649	0.742377075	0.827009878	0.830912692
GCST90032643	Veillonella abundance in stool	5	GCST90038627	Hepatitis	5	5	0	0.961	5	0	0.835789035	0.888686535	0.953203589	0.218552566
GCST90032406	Fusobacterium A abundance in stool	12	GCST90041715	Chronic hepatitis (PheCode 70.4)	11	10	1	0.121	10	0	0.540584716	0.077733343	0.094250641	0.30972212
GCST90032641	Veillonellaceae abundance in stool	11	GCST90041715	Chronic hepatitis (PheCode 70.4)	10	10	0	0.985	10	0	0.63150794	0.975420639	0.983042005	0.684257978
GCST90032642	Veillonella rogosae abundance in stool	9	GCST90041715	Chronic hepatitis (PheCode 70.4)	9	9	0	0.457	9	0	0.551692104	0.385929815	0.449213099	0.865913573
GCST90032643	Veillonella abundance in stool	5	GCST90041715	Chronic hepatitis (PheCode 70.4)	5	5	0	0.145	5	0	0.830893171	0.028980095	0.056602872	0.899802273
GCST90032406	Fusobacterium A abundance in stool	12	GCST90041716	Hepatitis, not otherwise specified (PheCode 70.9)	11	10	1	0.48	10	0	0.291661789	0.432831972	0.411666402	0.19232182
GCST90032641	Veillonellaceae abundance in stool	11	GCST90041716	Hepatitis, not otherwise specified (PheCode 70.9)	10	10	0	0.881	10	0	0.865126627	0.808967019	0.872783648	0.259301966
GCST90032642	Veillonella rogosae abundance in stool	9	GCST90041716	Hepatitis, not otherwise specified (PheCode 70.9)	9	9	0	0.644	9	0	0.649583993	0.599717426	0.678480824	0.874755236
GCST90032643	Veillonella abundance in stool	5	GCST90041716	Hepatitis, not otherwise specified (PheCode 70.9)	5	5	0	0.871	5	0	0.355854916	0.958952606	0.828167258	0.67006899
